# Supplementary material for: Two new species of oribatid mites of the genus Truncozetes (Acari, Oribatida, Epactozetidae) from Ecuador
Source: Zookeys. 2013 May 21;(303):23–31. doi: 10.3897/zookeys.303.5309 (PMC3689066; doi:10.3897/zookeys.303.5309)
Supplement: XML Treatment for Truncozetes ecuadoriensis [file zookeys.303.5309-treatment1.xml]

<!DOCTYPE tp:taxon-treatment
  PUBLIC "-//TaxonX//DTD Taxonomic Treatment Publishing DTD v0 20100105//EN" "tax-treatment-NSO.dtd">
<tp:taxon-treatment xmlns:tp="http://www.plazi.org/taxpub"><tp:treatment-meta><mixed-citation publication-type="journal"><person-group><name><surname>Ermilov</surname><given-names>Sergey G.</given-names></name><name><surname>Sandmann</surname><given-names>Dorothee</given-names></name><name><surname>Marian</surname><given-names>Franca</given-names></name><name><surname>Maraun</surname><given-names>Mark</given-names></name></person-group><article-title>Two new species of oribatid mites of the genus 
                    <italic>Truncozetes</italic> (Acari, Oribatida, Epactozetidae) from Ecuador</article-title><source>Zookeys</source><day>21</day><month>5</month><year>2013</year><volume>2013</volume><issue>303</issue><fpage>23</fpage><lpage>31</lpage><pub-id pub-id-type="doi">10.3897/zookeys.303.5309</pub-id></mixed-citation></tp:treatment-meta><tp:nomenclature><tp:taxon-name>
                        <tp:taxon-name-part taxon-name-part-type="genus">Truncozetes</tp:taxon-name-part>
                        <tp:taxon-name-part taxon-name-part-type="species">ecuadoriensis</tp:taxon-name-part>
                    <object-id xmlns:xlink="http://www.w3.org/1999/xlink" xlink:type="simple">urn:lsid:zoobank.org:act:DF076204-3191-4390-89C5-D356720287A0</object-id>
								<object-id xmlns:xlink="http://www.w3.org/1999/xlink" xlink:type="simple">http://species-id.net/wiki/Truncozetes_ecuadoriensis</object-id>
								</tp:taxon-name><tp:taxon-status xmlns:xlink="http://www.w3.org/1999/xlink" xlink:type="simple">sp. n.</tp:taxon-status><xref ref-type="fig" rid="F1">Figs 1, 2</xref><xref ref-type="fig" rid="F2">, 5</xref><xref ref-type="fig" rid="F3">–17</xref></tp:nomenclature><tp:treatment-sec sec-type="Diagnosis"><title>Diagnosis.</title><p>Body size 315–332 × 215–232. Translamella thin, straight. Sensilli with weakly barbed elongate-oval head. Five pairs of genital and two pairs of anal setae present. Leg tarsus I monodactylous, leg tarsi II–IV tridactylous.</p></tp:treatment-sec><tp:treatment-sec sec-type="Description"><title>Description.</title><p><italic>Measurements</italic>. Body length: 315 (holotype), 315, 332 (two paratypes); notogaster width: 215 (holotype), 215, 232 (two paratypes).</p><p><italic>Integument</italic>. Body color brown. Surface covered by cerotegumental microgranules (visible under high magnification). Foveolae distinct, larger on pteromorphs (diameter up to 12).</p><p><italic>Prodorsum</italic>. Rostrum widely rounded. Lamellae with lateral point anteriorly. Translamella very thin, straight. Rostral setae (<italic>ro</italic>) of medium size (41–45), setiform, barbed. Lamellar (<italic>le</italic>, 6–8) and interlamellar (<italic>in</italic>, 2–4) setae short, thin, smooth. Sensilli (<italic>ss</italic>, 53–61) with short stalk and weakly barbed elongate-oval, head. Exobothridial setae and their alveoli absent. Tutotia (<italic>tu</italic>) knife-form, with long and sharp cusps, reaching insertions of rostral setae.</p><p><italic>Notogaster</italic>. Weakly concave posteriorly. Posterior tubercle (<italic>tbp</italic>) poorly developed. Ten pairs of short (12–16), thin, smooth notogastral setae. Three pairs of small sacculi: <italic>Sa</italic> inserted antero-medially to setae <italic>la</italic>; <italic>S1</italic> – antero-medially to setae <italic>h</italic><sub>2</sub>; <italic>S2</italic>– antero-laterally to setae <italic>h</italic><sub>1</sub>. Lyrifissures <italic>ia</italic> located on pteromorphs, but poorly visible; <italic>im</italic>– antero-laterally to setae <italic>h</italic><sub>3</sub>; <italic>ip</italic> – postero-laterally to sacculi <italic>S2</italic>; <italic>ih</italic> and <italic>ips</italic> located in lateral positions. Opisthonotal gland openings not found.</p><p><italic>Gnathosoma</italic>. Subcapitulum longer than wide (77 × 61). Subcapitular (<italic>h</italic>, <italic>m</italic>, <italic>a</italic>) and adoral (<italic>or</italic><sub>1</sub>, <italic>or</italic><sub>2</sub>) setae similar in length (12) setiform, smooth. Palps (61) with setation 0–2–1–3–9 (+ω). Solenidion (ω) thickened, straight, attached with eupathidium (<italic>acm</italic>). Chelicerae (77) with one setiform, barbed seta (<italic>cha</italic>, 24); possible <italic>chb</italic> also present, but we found only their alveolus in dissected specimen. Trägårdh’s organ (Tg) long, elongate conical.</p><p><italic>Epimeral and lateral podosomal regions</italic>. Apodemal border 4 (<italic>bo4</italic>) complete, wide, brownish. Epimeral setal formula: 3–1–2–2. Epimeral setae short, setiform, smooth; <italic>1a</italic>, <italic>3a</italic> (2) shorter than <italic>2a</italic> (8), <italic>1b</italic>, <italic>1c</italic>, <italic>3b</italic>, <italic>4a</italic>, <italic>4b</italic> (12–16). Discidia (<italic>dis</italic>) triangular. Circumpedal carinae (<italic>cp</italic>) distinct.</p><p><italic>Anogenital region</italic>. Five pairs of genital (<italic>g</italic><sub>1</sub>–<italic>g</italic><sub>5</sub>, 8), one pair of aggenital (<italic>ag</italic>, 2–4), two pairs of anal (<italic>an</italic><sub>1</sub>, <italic>an</italic><sub>2</sub>, 2–4) and two pairs of adanal (<italic>ad</italic><sub>1</sub>, <italic>ad</italic><sub>2</sub>, 2–4) setae short, setiform, thin, smooth. Lyrifissures <italic>iad</italic> located in paraanal position.</p><p><!--PageBreak--><italic>Legs</italic>. Tarsus I with one claw, tarsi II–IV with three claws. Dorsal side of tarsus I and dorso-proximal part of tibia IV with strong thorn (<italic>t</italic>); antero-ventral side of genu I with small thorn; ventral side of tarsus I and tibia I with large tubercles (<!--PageBreak--><italic>tb</italic>). Formulae of leg setation and solenidia: I (1–5–3–4–20) [1–2–2], II (1–5–2–3–15) [1–1–2], III (1–2–1–2–15) [1–1–0], IV (0–2–1–2–12) [0–1–0]; homology of setae and solenidia indicated in <xref ref-type="table" rid="T1">Table 1</xref>. Famulus (<italic>e</italic>) thin, straight, inserted anteriorly to thorn. Setae barbed (except smooth <italic>p</italic> and <italic>s</italic> on tarsus I). Solenidia ω<sub>1</sub> on tarsus I, ω<sub>1</sub>, ω<sub>2</sub>o n tarsus II, σ on genua III thickened, blunt-ended, other solenidia setiform.</p><fig id="F1" position="float" orientation="portrait"><label>Figures 1–4.</label><caption><p><italic><tp:taxon-name>Truncozetes ecuadoriensis</tp:taxon-name></italic> sp. n. (1, 2) and <italic><tp:taxon-name>Truncozetes monodactylus</tp:taxon-name></italic> sp. n. (3, 4), adults. <bold>1, 3</bold> body dorsally <bold>2, 4</bold> body ventrally (gnathosoma and legs not illustrated). Scale bars: (1, 2) 100 μm, (3, 4) 50 μm. Abbreviations in text.</p></caption><graphic xmlns:xlink="http://www.w3.org/1999/xlink" xlink:href="ZooKeys-303-023-g001.jpg" position="float" orientation="portrait" xlink:type="simple"/></fig><fig id="F2" position="float" orientation="portrait"><label>Figures 5–13.</label><caption><p><italic><tp:taxon-name>Truncozetes ecuadoriensis</tp:taxon-name></italic> sp. n., adult. <bold>5</bold> rostral seta <bold>6</bold> lamellar seta and anterior part of lamella dorsally <bold>7</bold> sensillus <bold>8</bold> tutorium <bold>9</bold> subcapitulum ventrally, left part <bold>10</bold> palptarsus laterally <bold>11</bold> anterior part of chelicera <bold>12</bold> genital plate, left <bold>13</bold> anal plate, left. Scale bars: (<bold>5, 7–9, 12, 13</bold>) 20 μm, (<bold>6, 10, 11</bold>) 10 μm. Abbreviations in text.</p></caption><graphic xmlns:xlink="http://www.w3.org/1999/xlink" xlink:href="ZooKeys-303-023-g002.jpg" position="float" orientation="portrait" xlink:type="simple"/></fig><fig id="F3" position="float" orientation="portrait"><label>Figures 14–17.</label><caption><p><italic><tp:taxon-name>Truncozetes ecuadoriensis</tp:taxon-name></italic> sp. n., adult. <bold>14</bold> leg I (without trochanter), right, paraxial view <bold>15</bold> leg II (without trochanter), left, antiaxial view <bold>16</bold> leg III, right, antiaxial view <bold>17</bold> leg IV, right, antiaxial view. Scale bar: 20 μm. Abbreviations in text.</p></caption><graphic xmlns:xlink="http://www.w3.org/1999/xlink" xlink:href="ZooKeys-303-023-g003.jpg" position="float" orientation="portrait" xlink:type="simple"/></fig><table-wrap id="T1" position="float" orientation="portrait"><label>Table 1.</label><caption><p>Leg setation and solenidia of <italic><tp:taxon-name>Truncozetes ecuadoriensis</tp:taxon-name></italic> sp. n. (same for <italic><tp:taxon-name>Truncozetes monodactylus</tp:taxon-name></italic> sp. n.)</p></caption><table><tbody><tr><th rowspan="1" colspan="1"><bold>Leg</bold></th><th rowspan="1" colspan="1"><bold>Trochanter</bold></th><th rowspan="1" colspan="1"><bold>Femur</bold></th><th rowspan="1" colspan="1"><bold>Genu</bold></th><th rowspan="1" colspan="1"><bold>Tibia</bold></th><th rowspan="1" colspan="1"><bold>Tarsus</bold></th></tr><tr><td rowspan="1" colspan="1">I</td><td rowspan="1" colspan="1"><italic>v’</italic></td><td rowspan="1" colspan="1"><italic>d, (l), bv’’, v’’</italic></td><td rowspan="1" colspan="1"><italic>(l), v’</italic>,σ</td><td rowspan="1" colspan="1"><italic>(l), (v)</italic>,φ<sub>1</sub>,φ<sub>2</sub></td><td rowspan="1" colspan="1"><italic>(ft), (tc), (it), (p), (u), (a), s, (pv), v’, (pl), l’’, e</italic>,ω<sub>1</sub>,ω<sub>2</sub></td></tr><tr><td rowspan="1" colspan="1">II</td><td rowspan="1" colspan="1"><italic>v’</italic></td><td rowspan="1" colspan="1"><italic>d, (l), bv’’, v’’</italic></td><td rowspan="1" colspan="1"><italic>(l)</italic>,σ</td><td rowspan="1" colspan="1"><italic>l’, (v)</italic>, φ</td><td rowspan="1" colspan="1"><italic>(ft), (tc), (it), (p), (u), (a), s, (pv)</italic>,ω<sub>1</sub>,ω<sub>2</sub></td></tr><tr><td rowspan="1" colspan="1">III</td><td rowspan="1" colspan="1"><italic>l’</italic></td><td rowspan="1" colspan="1"><italic>d, ev’</italic></td><td rowspan="1" colspan="1"><italic>l’</italic>,σ</td><td rowspan="1" colspan="1"><italic>(v)</italic>,φ</td><td rowspan="1" colspan="1"><italic>(ft), (tc), (it), (p), (u), (a), s, (pv)</italic></td></tr><tr><td rowspan="1" colspan="1">IV</td><td rowspan="1" colspan="1">-</td><td rowspan="1" colspan="1"><italic>d, ev’</italic></td><td rowspan="1" colspan="1"><italic>d</italic></td><td rowspan="1" colspan="1"><italic>(v)</italic>, φ</td><td rowspan="1" colspan="1"><italic>ft’’, (tc), (p), (u), (a), s, (pv)</italic></td></tr></tbody></table><table-wrap-foot><fn><p>Roman letters refer to normal setae (<italic>e</italic> to famulus), Greek letters to Solenidia. Single prime (<italic>‘</italic>) marks setae on anterior and double prime (<italic>“</italic>) setae on posterior side of the given leg segment. Parentheses refer to a pair of setae.</p></fn></table-wrap-foot></table-wrap></tp:treatment-sec><tp:treatment-sec sec-type="Material examined"><title>Material examined.</title><p>Holotype (male), two paratypes (male, female): Ecuador, <named-content xmlns:xlink="http://www.w3.org/1999/xlink" content-type="dwc:verbatimCoordinates" xlink:type="simple">3°58'S, 79°50'W</named-content>, Estación Científica San Francisco, 2000 m a.s.l., upper organic soil layer in mostly undisturbed rain forest, 01.04.2009, collected by F. Marian and D. Sandmann.</p></tp:treatment-sec><tp:treatment-sec sec-type="Type deposition"><title>Type deposition.</title><p>The holotype (in alcohol) is deposited in the collection of the Zoological Institute of the Russian Academy of Sciences, St. Petersburg, Russia; one paratype (in alcohol) is deposited in the collection of the Siberian Zoological Museum, Novosibirsk, Russia; one paratype (dissected) is in the personal collection of the first author.</p></tp:treatment-sec><tp:treatment-sec sec-type="Etymology"><title>Etymology.</title><p>The specific name “<italic>ecuadoriensis</italic>” refers to the country of origin, Ecuador.</p></tp:treatment-sec><tp:treatment-sec sec-type="Remarks"><title>Remarks.</title><p>The new species is clearly distinguishable from other known species of the genus <italic><tp:taxon-name>Truncozetes</tp:taxon-name></italic> by the different number of leg claws (leg I monodactylous, legs II–IV tridactylous versus all legs monodactylous or tridactylous). Additional distinctive characters of a new species with the other species of the genus can be found in the identification key given below.</p><!--PageBreak--></tp:treatment-sec></tp:taxon-treatment>
