# Supplementary material for: Two new species of oribatid mites of the genus Truncozetes (Acari, Oribatida, Epactozetidae) from Ecuador
Source: Zookeys. 2013 May 21;(303):23–31. doi: 10.3897/zookeys.303.5309 (PMC3689066; doi:10.3897/zookeys.303.5309)
Supplement: XML Treatment for Truncozetes monodactylus [file zookeys.303.5309-treatment2.xml]

<!DOCTYPE tp:taxon-treatment
  PUBLIC "-//TaxonX//DTD Taxonomic Treatment Publishing DTD v0 20100105//EN" "tax-treatment-NSO.dtd">
<tp:taxon-treatment xmlns:tp="http://www.plazi.org/taxpub"><tp:treatment-meta><mixed-citation publication-type="journal"><person-group><name><surname>Ermilov</surname><given-names>Sergey G.</given-names></name><name><surname>Sandmann</surname><given-names>Dorothee</given-names></name><name><surname>Marian</surname><given-names>Franca</given-names></name><name><surname>Maraun</surname><given-names>Mark</given-names></name></person-group><article-title>Two new species of oribatid mites of the genus 
                    <italic>Truncozetes</italic> (Acari, Oribatida, Epactozetidae) from Ecuador</article-title><source>Zookeys</source><day>21</day><month>5</month><year>2013</year><volume>2013</volume><issue>303</issue><fpage>23</fpage><lpage>31</lpage><pub-id pub-id-type="doi">10.3897/zookeys.303.5309</pub-id></mixed-citation></tp:treatment-meta><tp:nomenclature><tp:taxon-name>
                        <tp:taxon-name-part taxon-name-part-type="genus">Truncozetes</tp:taxon-name-part>
                        <tp:taxon-name-part taxon-name-part-type="species">monodactylus</tp:taxon-name-part>
                    <object-id xmlns:xlink="http://www.w3.org/1999/xlink" xlink:type="simple">urn:lsid:zoobank.org:act:C92C81FB-B822-44D3-899B-056490CC1C47</object-id>
								<object-id xmlns:xlink="http://www.w3.org/1999/xlink" xlink:type="simple">http://species-id.net/wiki/Truncozetes_monodactylus</object-id>
								</tp:taxon-name><tp:taxon-status xmlns:xlink="http://www.w3.org/1999/xlink" xlink:type="simple">sp. n.</tp:taxon-status><xref ref-type="fig" rid="F1">Figs 3, 4</xref></tp:nomenclature><tp:treatment-sec sec-type="Diagnosis"><title>Diagnosis.</title><p>Body size 232 × 166. Translamella concave medially. Sensilli with lanceolate head densely ciliated on dorsal side. Dorso-central part of notogaster with large tubercle. Five pairs of genital and two pairs of anal setae. All leg tarsi monodactylous.</p></tp:treatment-sec><tp:treatment-sec sec-type="Description"><title>Description.</title><p><italic>Measurements</italic>. Body length: 232 (holotype and paratype), 166 (holotype and paratype).</p><p><italic>Integument</italic>. Body color brown. Surface covered by cerotegumental microgranules (visible under high magnification). Foveolae distinct, small (diameter up to 6).</p><p><italic>Prodorsum</italic>. Rostrum narrowly rounded. Lamellae with lateral point anteriorly. Translamella thick, concave medially. Rostral setae of medium size (24), setiform, barbed. Lamellar (4) and interlamellar (2) setae minute. Sensilli (32) with short stalk and elongate-oval head, which is densely ciliate on dorsal side. Exobothridial setae and their alveoli absent. Tutotia knife-form, reaching insertions of rostral setae.</p><p><italic>Notogaster</italic>. Concave posteriorly. Dorso-central part convex, with elongate hump-like tubercle (<italic>tbc</italic>). Posterior tubercle (<italic>tbp</italic>) well developed. Ten pairs of short (8–12), thin, smooth notogastral setae present. Three pairs of small sacculi visible, but <italic>S2</italic> poorly visible. Position of lyrifissures asin <italic><tp:taxon-name>Truncozetes ecuadoriensis</tp:taxon-name></italic> sp. n. Opisthonotal gland openings not found.</p><p><italic>Gnathosoma</italic>. Similar to <italic><tp:taxon-name>Truncozetes ecuadoriensis</tp:taxon-name></italic> sp. n.</p><p><italic>Epimeral and lateral podosomal regions</italic>. Apodemal borders 2 (<italic>bo2</italic>) and 4 (<italic>bo4</italic>) wide, fused medially, brownish. Epimeral setal formula: 3–1–2–2. Epimeral setae short, setiform, smooth; <italic>1a</italic>, <italic>3a</italic> (2) shorter than <italic>2a</italic> (4), <italic>1b</italic>, <italic>1c</italic>, <italic>3b</italic>, <italic>4a</italic>, <italic>4b</italic> (8). Discidia triangular. Circumpedal carinae distinct.</p><p><italic>Anogenital region</italic>. Five pairs of genital (4), one pair of aggenital (2), two pairs of anal (2) and two pairs of adanal (2) setae short. Lyrifissures <italic>iad</italic> located in paraanal position.</p><p><italic>Legs</italic>. Similar to <italic><tp:taxon-name>Truncozetes ecuadoriensis</tp:taxon-name></italic> sp. n., but all tarsi with one strong claw.</p><!--PageBreak--></tp:treatment-sec><tp:treatment-sec sec-type="Material examined"><title>Material examined.</title><p>Holotype (female), one paratype (female): Ecuador, <named-content xmlns:xlink="http://www.w3.org/1999/xlink" content-type="dwc:verbatimCoordinates" xlink:type="simple">3°70'S, 78°58'W</named-content>, Bombuscaro, Podocarpus National Park, 1050 m a.s.l., upper organic soil layer in mostly undisturbed rain forest, 01.04.2009, collected by F. Marian and D. Sandmann.</p></tp:treatment-sec><tp:treatment-sec sec-type="Type deposition"><title>Type deposition.</title><p>The holotype (in alcohol) is deposited in the collection of the Zoological Institute of the Russian Academy of Sciences, St. Petersburg, Russia; one paratype (dissected) is in the personal collection of the first author.</p><!--PageBreak--></tp:treatment-sec><tp:treatment-sec sec-type="Etymology"><title>Etymology.</title><p>The specific name “<italic>monodactylus</italic>” refers to the one claw on all leg tarsi.</p></tp:treatment-sec><tp:treatment-sec sec-type="Remarks"><title>Remarks.</title><p>The new species is clearly distinguishable from other known species of the genus <italic><tp:taxon-name>Truncozetes</tp:taxon-name></italic> by the monodactylous legs (versus all legs tridactylous or leg I monodactylous, legs II–IV tridactylous). Additional distinctive characters of this species from other species of the genus can be found in the identification key given below.</p><sec sec-type="Key to known species of Epactozetidae"><title>Key to known species of <tp:taxon-name>Epactozetidae</tp:taxon-name></title><table-wrap content-type="key" position="anchor" orientation="portrait"><table><tbody><tr><td rowspan="1" colspan="1">1</td><td rowspan="1" colspan="1">Lamellae shorter than prodorsum, well separated, connected by translamella</td><td rowspan="1" colspan="1">2 (genus <italic><tp:taxon-name>Truncozetes</tp:taxon-name></italic>)</td></tr><tr><td rowspan="1" colspan="1">–</td><td rowspan="1" colspan="1">Lamellae as long as prodorsum, fused or connected medio-anteriorly</td><td rowspan="1" colspan="1">6 (genus <italic><tp:taxon-name>Epactozetes</tp:taxon-name></italic>)</td></tr><tr><td rowspan="1" colspan="1">2</td><td rowspan="1" colspan="1">All leg tarsi with one claw; apodemal borders II and IV fused medially; body size: 232 × 166</td><td rowspan="1" colspan="1"><italic><tp:taxon-name>Truncozetes monodactylus</tp:taxon-name></italic> sp. n. (Distribution: Ecuador)</td></tr><tr><td rowspan="1" colspan="1">–</td><td rowspan="1" colspan="1">All leg tarsi with three claws or only leg tarsus I with one claw; apodemal borders II and IV not fused medially</td><td rowspan="1" colspan="1">3</td></tr><tr><td rowspan="1" colspan="1">3</td><td rowspan="1" colspan="1">Leg tarsus I with one claw, leg tarsi II–IV with three claws; genital plates with five pairs of setae; body size: 315–332 × 215–232</td><td rowspan="1" colspan="1"><italic><tp:taxon-name>Truncozetes ecuadoriensis</tp:taxon-name></italic> sp. n. (Distribution: Ecuador)</td></tr><tr><td rowspan="1" colspan="1">–</td><td rowspan="1" colspan="1">All leg tarsi with three claws; genital plates with six pairs of setae</td><td rowspan="1" colspan="1">4</td></tr><tr><td rowspan="1" colspan="1">4</td><td rowspan="1" colspan="1">Dorsal notogastral setae <italic>lm</italic> and <italic>lp</italic> inserted in lateral position of notogaster, approximately in one longitudinal row with setae <italic>la</italic> and <italic>h</italic><sub>3</sub>; distal part of sensillus dark; body size: 233–244 × 171–176</td><td rowspan="1" colspan="1"><italic><tp:taxon-name>Truncozetes rugosus</tp:taxon-name></italic> Mahunka, 1998 (Distribution: Antilles)</td></tr><tr><td rowspan="1" colspan="1">–</td><td rowspan="1" colspan="1">Dorsal notogastral setae <italic>lm</italic> and <italic>lp</italic> inserted in dorsal position of notogaster; distal part of sensillus not dark</td><td rowspan="1" colspan="1">5</td></tr><tr><td rowspan="1" colspan="1">5</td><td rowspan="1" colspan="1">Epimeral region with distinct longitudinal stria; sensillar heads densely barbed; body size: 228 × 168</td><td rowspan="1" colspan="1"><italic><tp:taxon-name>Truncozetes mucronatus</tp:taxon-name></italic> Balogh &amp; Mahunka, 1969 (Distribution: Neotropical region)</td></tr><tr><td rowspan="1" colspan="1">–</td><td rowspan="1" colspan="1">Epimeral region without longitudinal stria; sensillar heads smooth; body size: 308–336 × 176–185</td><td rowspan="1" colspan="1"><italic><tp:taxon-name>Truncozetes sturmi</tp:taxon-name></italic> Balogh, 1984 (Distribution: Neotropical region)</td></tr><tr><td rowspan="1" colspan="1">6</td><td rowspan="1" colspan="1">Lamellae fused medio-anteriorly; notogastral setae visible; body size: 235–270 × 180–235</td><td rowspan="1" colspan="1"><italic><tp:taxon-name>Epactozetes setosus</tp:taxon-name></italic> Balogh &amp; Mahunka, 1969 (Distribution: Neotropical region)</td></tr><tr><td rowspan="1" colspan="1">–</td><td rowspan="1" colspan="1">Lamellae connected medio-anteriorly; notogastral setae not visible; body size: 210–235 × 160</td><td rowspan="1" colspan="1"><italic><tp:taxon-name>Epactozetes imitator</tp:taxon-name></italic> Grandjean, 1930 (Distribution: Central America)</td></tr><!--PageBreak--></tbody></table></table-wrap></sec></tp:treatment-sec><tp:treatment-sec><!--Section generated to contain objects referenced in tp:taxon-treatment.--><fig id="F1" position="float" orientation="portrait"><label>Figures 1–4.</label><caption><p><italic><tp:taxon-name>Truncozetes ecuadoriensis</tp:taxon-name></italic> sp. n. (1, 2) and <italic><tp:taxon-name>Truncozetes monodactylus</tp:taxon-name></italic> sp. n. (3, 4), adults. <bold>1, 3</bold> body dorsally <bold>2, 4</bold> body ventrally (gnathosoma and legs not illustrated). Scale bars: (1, 2) 100 μm, (3, 4) 50 μm. Abbreviations in text.</p></caption><graphic xmlns:xlink="http://www.w3.org/1999/xlink" xlink:href="ZooKeys-303-023-g001.jpg" position="float" orientation="portrait" xlink:type="simple"/></fig></tp:treatment-sec></tp:taxon-treatment>
